# Supplementary material for: Direct contribution of skeletal muscle mesenchymal progenitors to bone repair
Source: Nat Commun. 2021 May 17;12:2860. doi: 10.1038/s41467-021-22842-5 (PMC8128920; doi:10.1038/s41467-021-22842-5)
Supplement: Supplementary file 4 — Source Data [file 41467_2021_22842_MOESM4_ESM.txt]

Figure 4
Panel a
	Day 7	Callus volume	Cartilage volume	Bone volume	Fibrosis volume
		Fracture
	N7.490	29,1723355	4,05059676	1,57511304	4,177539723
	N7.491	30,3838101	4,94778857	1,11016058	3,676660491
	N7.494	37,7663743	5,44340503	2,03451856	7,23236274
	N7.497	36,812356	5,07807043	1,20659186	5,067120599
	N7 495	47,4561545	9,70967244	1,43662947	4,750016415
	Polytrauma
	N7.483	16,2833934	0,77621515	0,4436148	3,251117702
	N7.485	17,0915136	0,63982505	0,30280871	5,53417639
	N7.484	18,9948058	0,33762718	0	7,627833305
	N7.498	20,0351111	2,99625089	0,84257873	1,021022923
	N7.496	25,4813781	4,77659705	0,89168507	2,639828765
	N7 729	14,3937548	1,23793756	1,22957052	2,907047144
	N7 1864	19,6836876	1,56373211	0,86373401	4,62097066
	Day 14	Callus volume	Cartilage volume	Bone volume	Fibrosis volume
	Fracture
	N14.492	38,46556794	0,909836119	5,084062	0,040204165
	N14.493	23,45682968	0,862533069	5,348782	0,0238
	N14.486	37,52804242	1,533200436	5,298237	0,397119818
	N14 560	33,22484357	1,27	7,135796	0,051011349
	N14 1538	46,8	1,4	15,9	0,0548
	N14 1539	38,5	1,65	11,2	0,003
	Polytrauma
	N14.488	26,35434792	2,892418711	3,678111	3,858618079
	N14.489	26,7759232	0,909836119	5,133707	2,624576272
	N14.506	59,59437013	6,327697836	12,02007	0,0624
	N14 730	54,30100036	6,461381265	11,07167	7,295001555
	N14 721	36,2393029	2,78978213	4,2371	6,310459187
	N14 558	38,87901561	5,75	4,3869	6,676219942
	N14 1536	51,4	4,7	10,8	4,38104045
	Day 21	Callus volume	Cartilage volume	Bone volume	Fibrosis volume
	Fracture
	N21.499	50,23425836	0	8,678274	0,09774482
	N21.500	38,47147977	0	7,7832971	0,0226
	N21.556	34,06279	0,011	12,53984	0,216238867
	N21 1350	29,54	0	9,32	0,191386346
	N21 1351	42,6	0	13,96	0
	Polytrauma
	N21.503	41,23691345	2,227698247	6,14328	3,251219542
	N21.504	40,63564515	4,727263469	14,27061	4,308879644
	N21 561	29,7855783	0,202768777	8,518025	0,0062
	N21 559	42,06898678	1,152904559	12,42814	0,548432269
	N21 562	38,53404679	3,660923692	15,520608	4,822169124
	N21 1840	47,33346	0,998	8,2	0,3337
	N21 502	22,33584478	0,234751009	4,0510058	3,211713567
	Day 28	Callus volume	Cartilage volume	Bone volume	Fibrosis volume
	Fracture
	N28 1311	30,44125894	0	7,605688041	0
	N28 1312	23,66918735	0	5,230083662	0
	N28 1313	34,38330975	0	11,09105902	0
	N28 635	35,36382439	0	10,15426332	0
	N28 695	36,28967252	0	10,10767775	0
	N28 1861	29,95949	0,049	5,837895	0
	N28 1862	25,4336	0	5,9715	0
	Polytrauma
	N28 1404	40,88648045	0,521344613	17,05429114	0,254152064
	N28 1308	31,47202945	0,105393715	11,08501201	0,017
	N28 1309	32,77106205	0,339882255	14,33767657	1,131228556
	N28 1310	47,53204429	0,213417968	12,19532098	1,513498685
	N28 1863	39,7	0,22	8,38	0,326467772
	Day 56	Callus volume	Cartilage volume	Bone volume	Fibrosis volume
	Fracture
	N56 2040	20,04485726	0	5,629848023	0
	N56 1956	14,42325	0	2,262882	0
	N56 2039	29,11653	0	6,978089337	0
	Polytrauma
	N56 2038	26,436	0	5,900158654	0,247729475
	N56 2037	9,651687768	0	3,812394748	1,887396206
	N56 1954	19,27875832	0	2,334675629	0
	N56 1953	26,15135104	0,476545273	4,211806415	1,514064886
	N56 1952	29,36509396	0	4,63044302	0,162142302
Panel c
		Longitudinal	Sagital				Mineralized bone volume (mm3)
	Fracture					Fracture
	F56 33	2	2	healed		F56 33	3,48
	F56 36	2	2	healed		F56 36	3,25
	F56 32	2	2	healed		F56 32	3,32
	F56 31	2	2	healed		F56 31	3,08
	Polytrauma					Polytrauma
	F56 30	0	0	Non union		F56 30	5,68
	F56 35	0	0	Non union		F56 35	5,11
	F56 34	0	0	Non union		F56 34	6,9
Panel d
			% GFP in cartilage/GFP total in callus
	EDL uninjured graft in fracture
	N14 1437		41,04351995
	N14 1438		88,20254866
	N14 1440		63,59461788
	N14 1361		60,3366106
	N14 1692		45,28599993
	EDL uninjured graft in polytrauma
	N14 1443		38,74769763
	N14 1442		41,58464331
	N14 1441		19,63347266
	N14 1694		43,46361269
	N14 1693		35,29209581
	EDL injured graft in polytrauma
	N14 2061		5,136355171
	N14 2066		0
	N14 2060		53,384479
	N14 2099		29,57439583
	N14 2100		0
	N14 2102		51,66839132
	N14 2103		0
Figure 5
Panel f
	Cluster	d0	d3 Fracture	d3 Polytrauma	d5 Fracture	d5 Polytrauma
	0	0	0	0	145	4041
	1	0	0	0	102	3935
	2	0	233	3313	2	8
	3	1	2899	530	1	14
	4	6	1643	1776	0	7
	5	0	3	0	885	2410
	6	2827	54	2	14	2
	7	859	7	1	2	1
	8	448	202	199	4	1
	9	736	67	14	19	11
	10	0	18	3	22	793
	11	0	69	77	58	526
	12	1	363	148	3	72
	13	0	0	0	16	454
	14	0	0	0	191	230
	15	22	49	40	21	71
	16	5	24	99	4	35
Figure 6
Panel a
	d0			d3 - Fracture			d3 - Polytrauma			d21 - Fracture			d21 - Polytrauma
		GFP signal			GFP signal			GFP signal			GFP signal			GFP signal
	N0 2311	0,215		N3 2309	0,551		N3 2119	0,746		N21 2573	0,374333333		N21 2395	0,722
	N0 1142	0,256		N3 2310	0,573		N3 2392	1,291		N21 2312	0,453		N21 2749	0,809
	N0 2012	0,13		N3 2121	0,497		N3 2393	1,061		N21 2572	0,206		N21 2394	0,8935
	N0 2749	0,2605					N3 2748	1,993		N21 2311	0,2665
	N0 2750	0,1525
Figure 7
Panel a
	d14	Callus volume	Cartilage volume	Bone volume	Fibrosis volume			d21	Callus volume	Cartilage volume	Bone volume	Fibrosis volume
	PBS treated							PBS treated
	F14.181	15,911	1,4677	4,916	0,7407			F21 125	11,03814909	0,140308211	2,238718689	0,6494347
	F14.182	11,566	0,273	2,81193	1,8302			F21 130	7,763817754	0,327397471	1,893667835	0,7023471
	F14.186	16,959	1,3908	4,81372	0,58531			F21 129	10,89513031	0,0066	1,840459195	2,958795
	F14.187	19,767	0,17277	3,5814	3,36796			F21 131	5,729856109	0,041383974	1,119522378	0,8714546
	Imatinib treated							F21 141	10,79625543	0,29385216	2,34166095	0,5633356
	F14.177	10,413	0,5451	1,8044	0,48737			F21 142	11,45767893	0	2,355943344	0,126987
	F14.178	6,842	1,1293	1,99906	0,36681
	F14.179	22,445	3,7129	5,70042	1,2964			Imatinib treated
								F21 124	17,60688146	0,786111185	3,331428734	0,436581
								F21 144	7,197338901	0,200088739	1,773449627	0,090993
								F21 143	9,913458591	0,02007276	2,458446363	0,015861
								F21 159	12,65997446	0,317116872	2,312063079	0,601041
								F21 161	8,170972754	0,0257	0,965690866	0,1096323
Panel b
		Longitudinal	Sagital
	PBS treated
	F21 125	0	1	Non union
	F21 130	0	0	Non union
	F21 129	0	0	Non union
	F21 131	0	0	Non union
	F21 126	0	1	Non union
	F21 141	0	0	Non union
	F21 142	2	1	Healed
	Imatinib treated
	F21 124	2	0	Semi Healed
	F21 144	2	1	Healed
	F21 143	2	1	Healed
	F21 159	2	1	Healed
	F21 161	1	0	Non union
	PBS Treated	Mineralized bone volume (mm3)
	F21 125	6,248686067
	F21 130	3,184849467
	F21 129	2,9335191
	F21 131	3,8465992
	F21 126	4,048444833
	F21 141	4,609998033
	F21 142	6,035685367
	Imatinib treated
	F21 124	8,1532105
	F21 144	4,771208167
	F21 143	7,6924199
	F21 159	6,315563467
	F21 161	4,754441367
Supplementary Figure 1
Panel b
		Percent of GFP+ in fibrous tissue	Percent of GFP+ cells in cartilage	Percent of GFP+ cells in endochondral bone	Percent of GFP+ cells in intramembranous bone
	N14 1438	22,42524917	73,58803987	3,986710963	0
	N14 1440	9,958506224	84,37067773	5,670816044	0
	N14 1747	21,06109325	63,50482315	15,4340836	0
	N14 1758	10,17657993	84,15427509	5,669144981	0
	N14 1437	18,10035842	71,14695341	10,75268817	0
Supplementary Figure 3
Panel e
	Cd34			Mean Ct GAPDH		Mean Ct Target	_CT	2^-_CT		aSMA			Mean Ct GAPDH		Mean Ct Target	_CT	2^-_CT
		PYm23+		16,545		22,885	6,34	0,012344395			PYm23+		16,175		21,31	5,135	0,028458432
		PYm17+		16,74		21,02	4,28	0,051474439			PYm17+		16,2		22,95	6,75	0,009290681
		PYm20+		16,14		20,82	4,68	0,03901033			PYm20+		15,86		22,755	6,895	0,0084023
		POm18+		16,42		23,03	6,61	0,010237448			POm18+		16,04		16,715	0,675	0,626332219
	Cxcl12			Mean Ct GAPDH		Mean Ct Target	_CT	2^-_CT		Vim			Mean Ct GAPDH		Mean Ct Target	_CT	2^-_CT
		PYm23+		16,46		16,26	-0,2	1,148698355			PYm23+		16,53		15,455	-1,075	2,106722072
		PYm17+		16,735		15,91	-0,825	1,771535038			PYm17+		16,525		16,99	0,465	0,724471077
		PYm20+		16,085		17,12	1,035	0,48801588			PYm20+		16,015		17,755	1,74	0,299369676
		POm18+		16,8		18,075	1,275	0,413225159			POm18+		16,235		16,54	0,305	0,809442217
	Mx1			Mean Ct GAPDH		Mean Ct Target	_CT	2^-_CT		NG2			Mean Ct GAPDH		Mean Ct Target	_CT	2^-_CT
		PYm23+		16,53		24,45	7,92	0,004128977			PYm23+		16,175		23,295	7,12	0,007188966
		PYm17+		16,525		27,455	10,93	0,000512557			PYm17+		16,2		26,215	10,015	0,000966462
		PYm20+		16,015		26,35	10,335	0,000774203			PYm20+		15,86		25,345	9,485	0,001395502
		POm18+		16,235		27,35	11,115	0,00045087			POm18+		16,04		23,125	7,085	0,007365504
	Gremlin			Mean Ct GAPDH		Mean Ct Target	_CT	2^-_CT		Pdgfrb			Mean Ct GAPDH		Mean Ct Target	_CT	2^-_CT
		PYm23+		16,175		24,97	8,795	0,002251341			PYm23+		16,285		21,26	4,975	0,03179624
		PYm17+		16,2		23,395	7,195	0,006824788			PYm17+		16,575		20,735	4,16	0,055939067
		PYm20+		15,86		23,34	7,48	0,005601388			PYm20+		15,99		20,9	4,91	0,033261568
		POm18+		16,04		22,045	6,005	0,015570942			POm18+		16,19		20,18	3,99	0,062934722
	Pdgfra			Mean Ct GAPDH		Mean Ct Target	_CT	2^-_CT		Scx			Mean Ct GAPDH		Mean Ct Target	_CT	2^-_CT
		PYm23+		16,285		18,73	2,445	0,183646079			PYm23+		16,53		27,3	10,77	0,000572673
		PYm17+		16,575		16,84	0,265	0,832198735			PYm17+		16,525		28,735	12,21	0,000211069
		PYm20+		15,99		16,745	0,755	0,592546385			PYm20+		16,015		28,71	12,695	0,000150808
		POm18+		16,19		18,19	2	0,25			POm18+		16,235		28,86	12,625	0,000158306
	Nestin			Mean Ct GAPDH		Mean Ct Target	_CT	2^-_CT		Tnmd			Mean Ct GAPDH		Mean Ct Target	_CT	2^-_CT
		PYm23+		16,175		26,2488	10,0738	0,000927863			PYm23+		16,53		22,005	5,475	0,022483337
		PYm17+		16,2		26,19	9,99	0,000983355			PYm17+		16,525		23,105	6,58	0,010452559
		PYm20+		15,86		25,155	9,295	0,001591938			PYm20+		16,015		24,475	8,46	0,00283979
		POm18+		16,04		22,465	6,425	0,011638105			POm18+		16,235		25,7	9,465	0,001414983
	LepR			Mean Ct GAPDH		Mean Ct Target	_CT	2^-_CT		TnC			Mean Ct GAPDH		Mean Ct Target	_CT	2^-_CT
		PYm23+		16,175		21,945	5,77	0,018325546			PYm23+		16,53		22,24	5,71	0,019103754
		PYm17+		16,2		21,765	5,565	0,021123607			PYm17+		16,525		19,725	3,2	0,10881882
		PYm20+		15,86		21,685	5,825	0,017640069			PYm20+		16,015		20,4	4,385	0,047861187
		POm18+		16,04		21,475	5,435	0,02311543			POm18+		16,235		18,125	1,89	0,269807059
	PW1			Mean Ct GAPDH		Mean Ct Target	_CT	2^-_CT		Pax7			Mean Ct GAPDH		Mean Ct Target	_CT	2^-_CT
		PYm23+		0		16,65	16,65	9,72E-06			PYm23+		16,545		31,7	15,155	2,74E-05
		PYm17+		0		16,77	16,77	8,95E-06			PYm17+		16,74		31,31	14,57	4,11E-05
		PYm20+		0		16,16	16,16	1,37E-05			PYm20+		16,14		31,41	15,27	2,53E-05
		POm18+		0		16,47	16,47	1,10E-05			POm18+		16,42		32,57	16,15	1,38E-05
	Tcf4			Mean Ct GAPDH		Mean Ct Target	_CT	2^-_CT
		PYm23+		16,545		21,045	4,5	0,044194174
		PYm17+		16,74		20,555	3,815	0,071051061
		PYm20+		16,14		20,335	4,195	0,054598306
		POm18+		16,42		22,325	5,905	0,016688522
Supplementary Figure 4
Panel c
	%	Lived cells	GFP+	GFP-
	Sample 1	69,4	11,8	79,3
	Sample 2	64,1	13	82,7
	Sample 3	65	12,3	85,5
GFP+ population		CDs+ Tie2+	CDs+ Tie2-	CDs- Tie2+	CDs- Tie2-	PDGFRb+ PDGFRa+	PDGFRb+ PDGFRa-	PDGFRb- PDGFRa+	PDGFRb- PDGFRa-	CD34+ Sca1+	CD34+ Sca1-	CD34- Sca1+	CD34- Sca1-
	Sample 1	0,14	3,41	0,68	95,8	35,9	9,8	42,4	11,9	59,8	16,2	15,3	8,73
	Sample 2	0,069	3,04	1,66	95,2	33	7,78	53,8	5,46	60,6	15,4	12,7	11,3
	Sample 3	0	3,17	0,3	96,5	35,1	11	42,4	11,5	53,7	20,4	10,1	15,8
	Mean	0,069666667	3,206666667	0,88	95,83333333	34,66666667	9,526666667	46,2	9,62	58,03333333	17,33333333	12,7	11,94333333
	SD	0,070002381	0,187705443	0,701712192	0,65064071	1,497776129	1,627308616	6,581793069	3,608212854	3,774034093	2,685764944	2,6	3,57863568
GFP- population		CDs+ Tie2+	CDs+ Tie2-	CDs- Tie2+	CDs- Tie2-	PDGFRb+ PDGFRa+	PDGFRb+ PDGFRa-	PDGFRb- PDGFRa+	PDGFRb- PDGFRa-	CD34+ Sca1+	CD34+ Sca1-	CD34- Sca1+	CD34- Sca1-
	Sample 1	0,041	14,9	0,41	84,7	23,1	24,4	23	29,5	19,5	30,1	2,39	48,1
	Sample 2	0,021	6,5	1,1	92,4	22,9	25,7	34,1	17,3	23,1	25,1	3,2	48,6
	Sample 3	0,12	16,1	0,95	82,8	21,4	26,6	20,7	31,2	29,5	11,7	9,3	49,5
	Mean	0,060666667	12,5	0,82	86,63333333	22,46666667	25,56666667	25,93333333	26	24,03333333	22,3	4,963333333	48,73333333
	SD	0,052348193	5,230678732	0,362904946	5,083633871	0,929157324	1,106044002	7,165426249	7,582216035	5,064911977	9,514199914	3,777437403	0,709459888
Supplementary Figure 5
Panel d
		Giordani	Wilder Scott	Julien	Tabula Muris 1	Tabula Muris 2
	0	193	609	1348	138	164
	1	1307	4	21	445	603
	2	269	400	967	188	202
	3	256	522	828	135	139
	4	1185	0	0	283	146
	5	219	118	811	81	86
	6	312	134	463	189	199
	7	755	2	60	184	128
	8	110	309	346	82	64
	9	222	16	521	69	76
	10	378	4	5	157	192
	11	574	0	0	17	14
	12	156	1	6	142	138
	13	41	40	203	16	20
	14	104	0	3	68	80
	15	52	11	71	29	31
	16	11	0	0	19	19
Supplementary Figure 6
Panel a
			Number of cells
	Cluster	Cell population	d0	Fx - d3	Fx - d5
	0	FAP/MP	115	1606	634
	1	FAP/MP	301	1694	262
	2	FAP/MP	1591	309	139
	3	FAP/MP	992	162	132
	4	FAP/MP	967	152	77
	5	FAP/MP	40	1025	124
	6	Pericytes	817	129	52
	7	Spp1 Lgals3	170	463	211
	8	Tenocytes	398	195	91
	9	FAP/MP	24	365	28
	10	Fibroblast	70	71	236
	11	FAP/MP	163	25	10
	12	Spp1 Lgals3	5	33	5
Supplementary Figure 7
Panel d
	For fracture and polytrauma, data from Fig. 4.a
	Day 7	Callus volume	Cartilage volume	Bone volume
		Fracture + TA injury
	N7 1414	15,4530164	2,178809011	0,752877154
	N7 1413	35,55955474	6,502299507	2,279577629
	N7 1412	24,99908715	1,472448571	0,580701212
	N7 1363	32,82966067	3,447526045	2,727990594
	N7 1590	25,7332937	0,807599238	2,176317453
	N7 1364	24,17794324	2,74844301	1,436037249
	Day 14	Callus volume	Cartilage volume	Bone volume
		Fracture + TA injury
	N14 1416	54,47207748	1,530041056	12,40798325
	N14 1383	65,11318424	3,124090354	12,16509074
	N14 1382	43,2284281	2,151580596	8,518945403
	N14 1381	47,06677251	2,050890662	10,99444727
	N14 1380	50,56	1,6	10,44562831
	Day 21	Callus volume	Cartilage volume	Bone volume
		Fracture + TA injury
	N21 1592	45,97508609	0	5,757438253
	N21 1591	29,53128142	0	8,329777856
	N21 1593	51,87178004	0	7,732915629
	N21 1397	34,12458646	0	4,644776136
	N21 1395	45,71232644	0,215584522	4,68669148
	Day 28	Callus volume	Cartilage volume	Bone volume
		Fracture + TA injury
	N28 1865	30,23174258	0	6,986125555
	N28 1480	30,26081702	0	7,592925009
	N28 1479	30,0271563	0	5,089836885
	N28 1481	35,25509226	0	9,70605415
	N28 1482	29,58047432	0	7,131469497
Supplementary Figure 8
Panel c
	d14	Callus volume	Cartilage volume	Bone volume	Fibrosis volume			d21	Callus volume	Cartilage volume	Bone volume	Fibrosis volume
	Fracture							Fracture
	N14 2821	13,18985225	0,472134576	2,879268964	0,050449211			N21 2799	14,04459	0,00194641	4,528953996	0,146217263
	N14 2822	23,04143922	1,473903145	5,624981363	0,0886			N21 2802	6,350561	0	2,095842195	0
	N14 2823	15,13357844	0,796349115	4,740136362	0,181384782			N21 2803	10,38677	0,103013594	3,593881479	0,4601497
	N14 2832	13,80601152	0,254364317	3,829302572	0,277566902			F21 87	15,35908	0,472880636	3,04470358	0,718589265
	N14 2827	12,44864175	0,020234724	4,159451652	0,060947246			F21 90	6,319519	0,171539909	1,631159314	0,017
	F14 96	7,080791654	0,028284814	2,239500391	0,103738785			F21 184	6,750369	0,207190865	1,782949605	0,136218983
	F14 93	12,44490506	0,0066	3,805415418	0,0168
	Polytrauma							Polytrauma
	N14 2825	7,808001993	0,0052	4,847474403	3,357805287			N21 2796	14,30476	0,0044	3,769408535	0,297874437
	N14 2826	15,61728876	0,438404762	6,044745988	3,174797917			N21 2798	25,40567	0,902223718	6,205387525	2,143927979
	N14 2828	27,81032808	1,216786708	6,351992296	3,25364592			N21 2804	11,4842	0,096067533	3,335995764	0,717565388
	N14 2829	16,25842484	0,0196322	3,493052036	3,35556762			F21 83	16,58553	0,612543497	5,037300403	2,668940763
	F14 91	12,44490506	0,0066	3,805415418	0,070440162			F21 84	33,57582	0,350987814	8,879614916	5,615682351
Panel d
		Longitudinal	Sagital			Mineralized bone volume (mm3)
	Polytrauma				Polytrauma
	F21.84	0	0		F21.84	7,018580467
	F21.88	0	0		F21.88	7,822903567
	F21.89	1	0		F21.89	1,995641133
	F21.83	0	0		F21.83	7,006190633
	F21 246	1	0		Fracture
	F21 251	2	1		F21.87	4,400430367
	F21 253	2	1		F21.90	1,969048733
	Fracture				F21.92	2,0805244
	F21.87	1	0
	F21.90	2	2
	F21.92	2	2
	F21.242	2	2
	F21.243	2	2
	F21 244	2	2
	F21 247	2	2
Supplementary Figure 10
	Imatinib
	d7	Callus volume	Cartilage volume	Bone volume	Fibrosis volume
	N7 2370	11,28602524	1,310010014	0,138731301	3,465320463
	N7 2371	8,150424934	0,119941299	0,123143151	1,471515984
	N7 2372	30,51873369	4,4723214	0,254854	6,145172069
	N7 2373	21,14380831	1,21395708	0,712315256	6,496901455
	N7 2374	23,73022923	6,012130589	0,116913631	4,577558438
	N7 2377	15,84634344	3,091455982	0,557945529	4,382948325
	N7 2375	20,70943903	1,396255117	0,970181147	7,542549484
	N7 2376	24,10599564	3,904822175	0,643582604	4,420384664
	PBS
		Callus volume	Cartilage volume	Bone volume	Fibrosis volume
	N7 2380	14,51588218	1,260478605	1,288750568	4,666995
	N7 2382	35,21126775	4,457033439	2,194254285	6,258594458
	N7 2383	38,52706241	13,84999871	0,359356727	10,1642534
	N7 2384	19,60063935	2,505677366	0,517415196	4,827013124
	PBS
	d21	Callus volume	Cartilage volume	Bone volume	Fibrosis volume
	N21 2277	27,84291102	3,263172726	4,928775604	2,281870299
	N21 2279	50,48568536	1,025909695	4,946453474	2,665924665
	N21 2280	45,35216048	1,915601844	4,264856052	2,291519492
	N21 2281	54,08364973	1,530089437	4,829306707	2,721870479
	N21 2282	66,1571918	3,321148867	4,849905326	1,11315098
	N21 2283	31,94104585	1,760636947	2,835422766	3,221717551
	N21 2284	40,58287441	0,719681301	3,681892626	4,512518718
	Imatinib
		Callus volume	Cartilage volume	Bone volume	Fibrosis volume
	N21 2269	30,64715159	0,482593593	2,85157988	0,0525
	N21 2270	36,95584347	1,21010566	2,737950098	1,220062363
	N21 2271	34,47266628	0,646986228	3,39498569	2,157039163
	N21 2272	31,10512997	1,394192773	2,817680375	1,86761949
	N21 2274	42,58743413	0,595878723	3,834758461	2,244289345
	N21 2275	26,19254525	0,45647901	2,693134444	1,872400077
